# Supplementary material for: Robot-assisted right wedge-shaped sleeve lower bilobectomy with knotless suture anastomosis: a case report
Source: Gen Thorac Cardiovasc Surg Cases. 2023 Nov 17;2:98. doi: 10.1186/s44215-023-00112-8 (PMC11533440; doi:10.1186/s44215-023-00112-8)
Supplement: Supplementary file 3 — Additional file 3. A-C The movie of Figure 4C-D. [file 44215_2023_112_MOESM3_ESM.zip]

Archive with 3 entries (3 files):
- Additional file 3AR1.mp4
- Additional file 3BR1.mp4
- Additional file 3CR1.mp4
